# Supplementary material for: Exploring Distribution and Evolution of Pi-ta Haplotypes in Rice Landraces across Different Rice Cultivation Regions in Yunnan
Source: Genes (Basel). 2024 Oct 15;15(10):1325. doi: 10.3390/genes15101325 (PMC11507375; doi:10.3390/genes15101325)
Supplement: Supplementary file 1 [file genes-15-01325-s001.zip › TableS1.xlsx]

## Sheet: Sheet1
TableS 1. Distribution of the CDS of Pi-ta gene haplotypes in the 385 rice landraces collected from in the different rice growing regions in Yunnan Province, China
		1	2	3	4	5	6	7	8	9	10	11	12	13	14	15	16	17	18	19	20	21	22	23	24	25	26	27	28	29	30	31	32	33	34	35	36	37	38	39	40	41	42	43	44	45	46	47	48
Haplo-types	No. of acces-sions	12	17	30	43	102	108	181	236	249	352	384	390	409	436	444	474	484	520	527	656	689	700	807	944	1156	1179	1183	1209	1247	1397	1436	1557	1711	1719	1734	1743	1857	1873	1922	1930	2132	2170	2277	2292	2388	2448	2563	2616
AF		G	T	T	T	G	G	T	C	T	G	G	T	C	C	G	C	C	G	A	T	A	A	G	G	G	T	C	G	T	A	A	T	G	G	G	C	T	T	T	T	C	C	G	T	G	G	A	T
EU01		.	G	.	.	.	.	.	T	G	.	C	A	A	.	.	.	G	.	.	.	G	G	.	A	T	G	T	A	.	G	G	.	T	.	T	T	.	.	C	A	A	T	A	G	.	T	.	.
EU02		.	.	.	.	.	.	.	.	.	.	C	.	.	.	.	.	.	.	.	.	.	.	.	.	.	.	.	.	.	.	.	.	.	.	.	.	.	.	C	.	.	.	.	.	.	.	.	.
EU03		.	.	.	.	.	.	.	.	.	.	C	.	.	.	.	.	.	.	.	.	.	.	.	.	.	.	.	.	.	.	.	.	.	.	.	.	.	.	C	.	.	.	.	.	.	.	.	.
EU04		.	G	.	.	.	.	.	.	.	.	C	.	.	.	.	.	.	.	.	.	.	.	T	.	.	.	.	.	.	.	.	.	.	.	.	.	.	.	C	.	.	.	.	.	.	.	.	.
EU05		.	G	.	.	.	.	.	.	.	.	C	.	.	.	.	.	.	.	.	.	.	.	T	.	.	.	.	.	.	.	.	.	.	.	.	.	.	.	C	.	.	.	.	.	.	.	.	.
EU06		.	G	.	.	.	.	.	.	.	A	C	.	.	.	.	.	.	.	.	.	.	.	.	.	.	.	.	.	.	.	.	.	.	.	.	.	A	.	C	.	.	.	.	.	.	.	.	.
EU07		.	G	.	.	.	.	.	.	.	.	C	.	.	.	.	.	.	.	.	.	.	.	.	.	.	.	.	.	.	.	.	.	.	.	.	.	.	.	C	.	.	.	.	.	.	.	.	.
EU08		.	G	.	.	.	.	.	.	.	.	C	.	.	.	.	.	.	.	.	.	.	.	.	.	.	.	.	.	.	.	.	.	.	.	.	.	.	.	C	.	.	.	.	.	.	.	.	.
EU09		.	G	.	.	C	.	.	.	.	.	C	.	.	T	.	.	.	.	.	.	.	.	.	.	.	.	.	.	.	.	.	.	.	.	.	.	.	.	C	.	.	.	.	.	.	.	.	.
EU10		.	G	.	.	.	.	.	.	.	.	C	.	.	.	C	G	.	.	T	.	.	.	.	.	.	.	.	.	.	.	.	.	.	.	.	.	.	.	C	.	.	.	.	.	.	.	.	.
EU11		.	G	C	.	.	.	.	.	.	.	C	.	.	.	C	G	.	.	T	C	.	.	.	.	.	.	.	.	.	.	.	.	.	.	.	.	.	.	C	.	.	.	.	.	A	.	.	.
EU12		.	G	.	.	.	.	.	.	.	.	C	.	.	.	C	G	.	.	T	.	.	.	.	.	.	.	.	.	.	.	.	.	.	.	.	.	.	.	C	.	.	.	.	.	A	.	.	.
EU13		T	G	.	.	.	.	C	T	G	.	C	.	.	.	.	.	G	C	.	.	.	G	.	A	.	.	T	A	.	.	.	C	T	.	T	T	.	.	C	A	A	T	A	G	.	T	.	.
EU14		T	G	.	.	.	.	C	T	G	.	C	.	.	.	.	.	G	.	.	.	.	G	.	A	.	.	T	A	.	.	.	.	T	.	T	T	.	.	C	A	A	T	A	G	.	T	.	C
EU15		.	G	.	.	.	.	.	T	G	.	C	A	A	.	.	.	G	.	.	.	G	G	.	A	T	.	T	A	C	G	G	.	T	.	T	T	.	.	C	A	A	T	A	G	.	T	.	.
H01	120	.	G	.	.	.	.	.	.	.	.	C	.	.	.	.	.	.	.	.	.	.	.	.	.	.	.	.	.	.	.	.	.	.	.	.	.	.	.	C	.	.	.	.	.	.	.	.	.
H02	6	.	.	.	.	.	.	.	.	.	.	C	.	.	.	.	.	.	.	.	.	.	.	.	.	.	.	.	.	.	.	.	.	.	.	.	.	.	.	C	.	.	.	.	.	.	.	.	.
H03	58	.	.	.	.	.	.	.	.	.	.	.	.	.	.	.	.	.	.	.	.	.	.	.	.	.	.	.	.	.	.	.	.	.	.	.	.	.	.	C	.	.	.	.	.	.	.	.	.
H04	5	.	G	.	.	.	.	.	.	.	A	C	.	.	.	.	.	.	.	.	.	.	.	.	.	.	.	.	.	.	.	.	.	.	.	.	.	.	.	C	.	.	.	.	.	.	.	.	.
H05	100	.	G	.	.	.	.	.	.	.	A	C	.	.	.	.	.	.	.	.	.	.	.	.	.	.	.	.	.	.	.	.	.	.	.	.	.	A	.	C	.	.	.	.	.	.	.	.	.
H06	22	.	G	.	.	.	.	.	.	.	.	C	.	.	.	C	G	.	.	T	.	.	.	.	.	.	.	.	.	.	.	.	.	.	.	.	.	.	.	C	.	.	.	.	.	.	.	.	.
H07	19	.	G	.	.	.	.	.	.	.	.	C	.	.	.	.	.	.	.	.	.	.	.	T	.	.	.	.	.	.	.	.	.	.	.	.	.	.	.	C	.	.	.	.	.	.	.	.	.
H08	6	.	G	.	.	.	T	.	.	.	.	C	.	.	.	C	G	.	.	T	.	.	.	.	.	.	.	.	.	.	.	.	.	.	.	.	.	.	.	C	.	.	.	.	.	.	.	.	.
H09	9	.	G	.	.	.	.	.	.	.	.	C	.	.	.	.	.	.	.	.	.	.	.	.	.	.	.	.	.	.	.	.	.	.	.	.	.	A	.	C	.	.	.	.	.	.	.	.	.
H10	6	.	.	.	.	.	.	.	.	.	.	.	.	.	.	.	.	.	.	.	.	.	.	.	.	.	.	.	.	.	.	.	.	.	.	.	.	.	.	C	.	.	.	.	.	.	.	.	.
H11	14	.	G	.	.	.	.	.	.	.	.	C	.	.	.	C	G	.	.	T	.	.	.	.	.	.	.	.	.	.	.	.	.	.	.	.	.	.	.	C	.	.	.	.	.	A	.	.	.
H12	1	.	G	.	.	.	.	.	.	.	A	C	.	.	.	.	.	.	.	.	.	.	.	.	.	.	.	.	.	.	.	.	.	.	.	.	.	A	.	C	.	.	.	.	.	.	.	.	.
H13	1	.	G	.	.	.	.	.	.	.	.	C	.	.	.	C	G	.	.	T	.	.	.	.	.	.	.	.	.	.	.	.	.	.	.	.	.	.	.	C	.	.	.	.	.	.	.	.	.
H14	1	.	.	.	.	.	.	.	.	.	.	.	.	.	.	C	.	.	.	.	.	.	.	.	.	.	.	.	.	.	.	.	.	.	.	.	.	.	.	C	.	.	.	.	.	A	.	.	.
H15	2	.	G	.	.	.	.	.	.	.	.	C	.	.	.	.	.	.	.	.	.	.	.	.	.	.	.	.	.	.	.	.	.	.	.	.	.	.	.	C	.	.	.	.	.	.	.	.	.
H16	1	.	G	.	G	.	.	.	.	.	A	C	.	.	.	.	.	.	.	.	.	.	.	.	.	.	.	.	.	.	.	.	.	.	.	.	.	.	.	C	.	.	.	.	.	.	.	.	.
H17	1	.	G	.	.	.	T	.	.	.	.	C	.	.	.	C	G	.	.	T	.	.	.	.	.	.	.	.	.	.	.	.	.	.	.	.	.	.	.	C	.	.	.	.	.	.	.	C	.
H18	1	.	G	.	.	.	.	.	.	.	A	C	.	.	.	.	.	.	.	.	.	.	.	.	.	.	.	.	.	.	.	.	.	.	.	.	.	.	.	C	.	.	.	.	.	.	.	.	.
H19	1	.	G	.	.	.	.	.	.	.	A	C	.	.	.	.	.	.	.	.	.	.	.	.	.	.	.	.	.	.	.	.	.	.	.	.	.	.	.	C	.	.	.	.	.	.	.	.	.
H20	2	.	.	.	.	.	.	.	.	.	.	.	.	.	.	.	.	.	.	.	.	.	.	.	.	.	.	.	.	.	.	.	.	.	.	.	.	A	.	C	.	.	.	.	.	.	.	.	.
H21	1	.	.	.	.	.	.	.	.	.	A	C	.	.	.	.	.	.	.	.	.	.	.	.	.	.	.	.	.	.	.	.	.	.	.	.	.	.	.	C	.	.	.	.	.	.	.	.	.
H22	1	.	G	.	.	.	.	.	.	.	.	C	.	.	.	.	.	.	.	.	.	.	.	T	.	.	.	.	.	.	.	.	.	.	.	.	.	A	.	C	.	.	.	.	.	.	.	.	.
H23	2	.	G	.	.	.	.	.	.	.	.	C	.	.	.	.	.	.	.	.	.	.	.	.	.	.	.	.	.	.	.	.	.	.	T	.	.	.	.	C	.	.	.	.	.	.	.	.	.
H24	1	.	G	.	.	.	.	.	.	.	.	C	.	.	.	C	G	.	.	T	.	.	.	.	.	.	.	.	.	.	.	.	.	.	T	.	.	.	.	C	.	.	.	.	.	A	.	.	.
H25	1	.	G	.	.	.	.	.	.	.	A	C	.	.	.	.	.	.	.	.	.	.	.	.	.	.	.	.	.	.	.	.	.	.	.	.	.	.	A	C	.	.	.	.	.	.	.	.	.
H26	1	.	G	.	.	.	.	.	.	.	.	C	.	.	.	C	.	.	.	.	.	.	.	T	.	.	.	.	.	.	.	.	.	.	.	.	.	.	.	C	.	.	.	.	.	.	.	.	.
H27	1	.	G	.	.	.	.	.	.	.	.	C	.	.	.	.	.	.	.	.	.	.	.	.	.	.	.	.	.	.	.	.	.	.	.	.	.	.	A	C	.	.	.	.	.	.	.	.	.
H28	1	.	G	.	.	.	.	.	.	.	A	C	.	.	.	.	.	.	.	.	.	.	.	.	.	.	.	.	.	.	.	.	.	.	.	.	.	A	A	C	.	.	.	.	.	.	.	.	.
The AF, EU01, EU02, EU03, EU04, EU05, EU06, EU07, EU08, EU09, EU10, EU11, EU12, EU13, EU14, and EU15 (EU02 same with EU03, EU04 same with EU05, and EU07 same with EU08) haplotypes of Pi-ta gene the sequence from Genbank, the accession number ID, were AF207842.1, EU770206.1, EU770207.1, EU770208.1, EU770209.1, EU770210.1, EU770211.1, EU770212.1, EU770213.1, EU770214.1, EU770215.1, EU770216.1, EU77…
[truncated: 4 more columns]
